# Supplementary material for: Membrane Association Modes of Natural Anticancer Peptides: Mechanistic Details on Helicity, Orientation, and Surface Coverage
Source: Int J Mol Sci. 2021 Aug 10;22(16):8613. doi: 10.3390/ijms22168613 (PMC8395313; doi:10.3390/ijms22168613)
Supplement: Supplementary file 1 [file ijms-22-08613-s001.zip]

Archive with 1 entries (1 files):
- ijms-1303600-supplementary.pdf
